# Supplementary material for: LncRNA BMNCR Regulates Proliferation, Apoptosis and Inflammatory Response in Bovine Mammary Epithelial Cells Through the miR-145/ANO6 Axis
Source: Animals (Basel). 2026 May 8;16(10):1446. doi: 10.3390/ani16101446 (PMC13203851; doi:10.3390/ani16101446)
Supplement: Supplementary file 1 [file animals-16-01446-s001.zip]

Archive with 1 entries (1 files):
- animals-4280135-supplementary.pdf
